# Supplementary material for: Registration of Functioning of a Single Horseradish Peroxidase Macromolecule with a Solid-State Nanopore
Source: Int J Mol Sci. 2023 Oct 27;24(21):15636. doi: 10.3390/ijms242115636 (PMC10647385; doi:10.3390/ijms242115636)
Supplement: Supplementary file 1 [file ijms-24-15636-s001.zip]

Archive with 1 entries (1 files):
- ijms-2587181-SI.pdf
